# Supplementary material for: A method for estimating maternal and newborn lives saved from health-related investments funded by the UK government Department for International Development using the Lives Saved Tool
Source: BMC Public Health. 2017 Nov 7;17(Suppl 4):779. doi: 10.1186/s12889-017-4748-z (PMC5688469; doi:10.1186/s12889-017-4748-z)
Supplement: Supplementary file 1 — Decision tree to determine how many analyses should be completed for each country and what populations they should include. (XLSX 13 kb) [file 12889_2017_4748_MOESM1_ESM.xlsx]

## Sheet: AP1.TA. How many analyses
	Additional File 1: Table A.
	Decision tree to determine how many analyses should be completed for each country and what populations they should include
	How many programs have data reported from that country?	Only 1	Is this a national or subnational program?	national	A single national analysis with national data. Use the standard attribution decision tree.
				subnational	A single subational analysis with any available subnational population data. Use the standard attribution decision tree.
		More than 1	Are any programs subnational?	Yes	Is the mortality and baseline coverage information notably different than the national AND is this information available in adequate detail?	Yes	Each subnational analysis is separate from national analyses. Use the standard attribution decision tree.
						No	A single national analysis. Use the standard attribution decision tree.
				No	Are there any concerns that multiple programs are reporting on the same intervention from either the same (i.e. two programs report breastfeeding in one population) or different angles (i.e., BEmOC patients reached and BEmOC supplies delivered)?	Yes	Through discussion with the country office, determine where overlap actually occurred, and exclude any values which have the potential of being double counted. Do a single national analysis with remaining values. Use the standard attribution decision tree. Underestimating is better than overestimating
						No	A single national analysis. Use the standard attribution decision tree.
	Brown shades: questions to be asked; Blue shades: potential answers; Green shades: Actions and decisions made
	* All decisions could be modified based on country office knowledge and must be documented.

## Sheet: AP1.TB. Attribution by activity
	Additional File 1: Table B.
	Decision tree to determine the attribution type and how to apply that attribution to the existing intervention specicific data*
	Description of the data				Intervention (with DFID) scenario details			Attribution (without DFID) scenario description
	Is the attribution of this intervention program based or funding based?	Program Based	Are values presented in services delivered or coverage achieved?	Services Delivered	Sum all annual services. Convert into coverage for that year. Add this value to the existing baseline value.	Assume no change in the coverage of any other years	If years are modeled after the project has ended, revert those values back to baseline (except for infrastructure such as improved sanitation).	Is this value reasonable (i.e. when added to the baseline, is it less than 100%)?	Yes	The without DFID scenario will be set to baseline for all years.
									No	Set the with DFID senario to 100% (or other value, based on country knowledge). The coverage value will be subtracted from 100% and this will be attribution (without DFID) scenario.
				Coverage achieved/ forecast	Convert coverage values into services delivered. Sum with other services delivered. Convert into coverage for that year. Add to the existing baseline value.	Assume no change in the coverage of any other years	If years are modeled after the project has ended, revert those values back to baseline (except for infrastructure such as improved sanitation).	The without DFID scenario will be set to baseline for all years.
		Funding Based	Estimate DFID proportion of total funds spent on health services. Prefer annually.	Assume all values are coverage achieved or forecast estimates.	Use all achieved/forcast values	Interpolate between given values.	Assume no change in the future after the last achieved/forcast value given.	Multiple the annual DFID proportion by the total achieved/forecast for that year. Subtract this value from the achieved/forecast value.
	Brown: questions to be asked; Blue shades: potential answers; Green shades: Actions and decisions made
	* All decisions could be modified based on country office knowledge and must be documented.
